# Supplementary material for: Effective and Selective Ru(II)-Arene Complexes Containing 4,4′-Substituted 2,2′ Bipyridine Ligands Targeting Human Urinary Bladder Cancer Cells
Source: Int J Mol Sci. 2023 Jul 25;24(15):11896. doi: 10.3390/ijms241511896 (PMC10418970; doi:10.3390/ijms241511896)
Supplement: Supplementary file 1 [file ijms-24-11896-s001.zip]

Archive with 1 entries (1 files):
- ijms-2505261-supplementary.pdf
